# Supplementary material for: 1-methylnicotinamide attenuated inflammation and regulated flora in Necrotizing enterocolitis
Source: PLoS One. 2025 Jun 26;20(6):e0324068. doi: 10.1371/journal.pone.0324068 (PMC12200687; doi:10.1371/journal.pone.0324068)
Supplement: S1 Table — (XLSX) [file pone.0324068.s001.xlsx]

## Sheet: Sheet1
Western blot	Antibody name	Antibody manufacturer	Antibody number	Antibody dilution
	Anti-NNMT	proteintech group	A18033	1/2000
	Anti-TLR4	proteintech group	19811-1-AP	1/2000
	Anti-Phospho-IκBα	abclonal	AP0999	1/1000
	Anti-IκBα	abclonal	A23223	1/1000
	Anti-β-actin	HUABIO	EM21002	1/2000
	Anti-β-tubulin	Epizyme Biomedical	dLF203	1/2000
	peroxidase (HRP)-linked secondary antibody	Epizyme Biomedical	LF102	1/2000
Immunohistochemistry	Antibody name	Antibody manufacturer	Antibody number	Antibody dilution
	Anti-Occludin	abclonal	A24601	1/200
	Anti-ZO-1	abclonal	A11417	1/200
	Anti-Claudin 1	ZEN-BIOSCIENCE	343203	1/200
Immunofluorescence	Antibody name	Antibody manufacturer	Antibody number	Antibody dilution
	Anti-TLR4	proteintech group	19811-1-AP	1/200
	Anti-Phospho-IκBα	abclonal	AP0999	1/200
	Anti-IκBα	abclonal	A23223	1/200
