# Supplementary material for: 1-methylnicotinamide attenuated inflammation and regulated flora in Necrotizing enterocolitis
Source: PLoS One. 2025 Jun 26;20(6):e0324068. doi: 10.1371/journal.pone.0324068 (PMC12200687; doi:10.1371/journal.pone.0324068)
Supplement: S2 File — (ZIP) [file pone.0324068.s002.zip]

Archive with 27 entries (23 files):
- S2-File/
- S2-File/Control/
- S2-File/Control/Control 1.tiff
- S2-File/Control/Control 2.tiff
- S2-File/Control/Control 3.tiff
- S2-File/Control/Control 5.tiff
- S2-File/Control/Control 6.tiff
- S2-File/Control/Control 7.tiff
- S2-File/Control/Control 8.tiff
- S2-File/NEC/
- S2-File/NEC/NEC 1.tiff
- S2-File/NEC/NEC 2.tiff
- S2-File/NEC/NEC 3.tiff
- S2-File/NEC/NEC 4.tiff
- S2-File/NEC/NEC 5.tiff
- S2-File/NEC/NEC 6.tiff
- S2-File/NEC/NEC 7.tiff
- S2-File/NEC/NEC 8.tiff
- S2-File/NEC+1-MNA/
- S2-File/NEC+1-MNA/NEC+1-MNA 1.tiff
- S2-File/NEC+1-MNA/NEC+1-MNA 2.tiff
- S2-File/NEC+1-MNA/NEC+1-MNA 3.tiff
- S2-File/NEC+1-MNA/NEC+1-MNA 4.tiff
- S2-File/NEC+1-MNA/NEC+1-MNA 5.tiff
- S2-File/NEC+1-MNA/NEC+1-MNA 6.tiff
- S2-File/NEC+1-MNA/NEC+1-MNA 7.tiff
- S2-File/NEC+1-MNA/NEC+1-MNA 8.tiff
