# Supplementary material for: 1-methylnicotinamide attenuated inflammation and regulated flora in Necrotizing enterocolitis
Source: PLoS One. 2025 Jun 26;20(6):e0324068. doi: 10.1371/journal.pone.0324068 (PMC12200687; doi:10.1371/journal.pone.0324068)
Supplement: S3 File — (ZIP) [file pone.0324068.s003.zip]

Archive with 4 entries (3 files):
- S3-File/
- S3-File/Control.tiff
- S3-File/NEC+1-MNA.tiff
- S3-File/NEC.tiff
