# Supplementary material for: 1-methylnicotinamide attenuated inflammation and regulated flora in Necrotizing enterocolitis
Source: PLoS One. 2025 Jun 26;20(6):e0324068. doi: 10.1371/journal.pone.0324068 (PMC12200687; doi:10.1371/journal.pone.0324068)
Supplement: S4 File — (ZIP) [file pone.0324068.s004.zip]

Archive with 18 entries (15 files):
- NNMT(Figure I)/
- NNMT(Figure I)/human NNMT/
- NNMT(Figure I)/human NNMT/NNMT(Human)1 marker.png
- NNMT(Figure I)/human NNMT/NNMT(Human)1.png
- NNMT(Figure I)/human NNMT/NNMT(Human)2 .png
- NNMT(Figure I)/human NNMT/NNMT(Human)2 marker.png
- NNMT(Figure I)/human NNMT/NNMT(Human)3 .png
- NNMT(Figure I)/human NNMT/NNMT(Human)3 marker .png
- NNMT(Figure I)/human NNMT/β-actin for NNMT(Human) 1.png
- NNMT(Figure I)/human NNMT/β-actin for NNMT(Human)2.png
- NNMT(Figure I)/human NNMT/β-actin for NNMT(Human)3.png
- NNMT(Figure I)/Rat NNMT/
- NNMT(Figure I)/Rat NNMT/NNMT (Rat) 1.png
- NNMT(Figure I)/Rat NNMT/NNMT (Rat) 2 marker.png
- NNMT(Figure I)/Rat NNMT/NNMT (Rat) 2.png
- NNMT(Figure I)/Rat NNMT/NNMT(Rat)1 marker.png
- NNMT(Figure I)/Rat NNMT/β-actin for NNMT(Rat) 1.png
- NNMT(Figure I)/Rat NNMT/β-actin for NNMT(Rat)2.png
