# Supplementary material for: 1-methylnicotinamide attenuated inflammation and regulated flora in Necrotizing enterocolitis
Source: PLoS One. 2025 Jun 26;20(6):e0324068. doi: 10.1371/journal.pone.0324068 (PMC12200687; doi:10.1371/journal.pone.0324068)
Supplement: S5 File — (ZIP) [file pone.0324068.s005.zip]

Archive with 8 entries (7 files):
- TLR4(Figure IV)/
- TLR4(Figure IV)/TLR4-1.png
- TLR4(Figure IV)/TLR4-1_marker.png
- TLR4(Figure IV)/TLR4-2 marker.png
- TLR4(Figure IV)/TLR4-2.png
- TLR4(Figure IV)/β-tubulin for TLR4-1.png
- TLR4(Figure IV)/β-tubulin for TLR4-2 marker.png
- TLR4(Figure IV)/β-tubulin for TLR4-2.png
