# Supplementary material for: 1-methylnicotinamide attenuated inflammation and regulated flora in Necrotizing enterocolitis
Source: PLoS One. 2025 Jun 26;20(6):e0324068. doi: 10.1371/journal.pone.0324068 (PMC12200687; doi:10.1371/journal.pone.0324068)
Supplement: S6 File — (ZIP) [file pone.0324068.s006.zip]

Archive with 7 entries (6 files):
- Phospho-IκBα(Figure IV)/
- Phospho-IκBα(Figure IV)/Phospho-IκBα 1 marker.png
- Phospho-IκBα(Figure IV)/Phospho-IκBα 1.png
- Phospho-IκBα(Figure IV)/Phospho-IκBα 2 marker.png
- Phospho-IκBα(Figure IV)/Phospho-IκBα 2.png
- Phospho-IκBα(Figure IV)/β-tubulin for Phospho-IκBα 1.png
- Phospho-IκBα(Figure IV)/β-tubulin for Phospho-IκBα 2.png
