# Supplementary material for: 1-methylnicotinamide attenuated inflammation and regulated flora in Necrotizing enterocolitis
Source: PLoS One. 2025 Jun 26;20(6):e0324068. doi: 10.1371/journal.pone.0324068 (PMC12200687; doi:10.1371/journal.pone.0324068)
Supplement: S7 File — (ZIP) [file pone.0324068.s007.zip]

Archive with 7 entries (6 files):
- IκB α(Figure IV)/
- IκB α(Figure IV)/IκB α 1 marker.png
- IκB α(Figure IV)/IκB α 1.png
- IκB α(Figure IV)/IκB α 2 marker.png
- IκB α(Figure IV)/IκB α 2.png
- IκB α(Figure IV)/β-tubulin for IκB α 1.png
- IκB α(Figure IV)/β-tubulin for IκBα 2.png
